# Supplementary material for: An engineered T7 RNA polymerase that produces mRNA free of immunostimulatory byproducts
Source: Nat Biotechnol. 2022 Nov 10;41(4):560–8. doi: 10.1038/s41587-022-01525-6 (PMC10110463; doi:10.1038/s41587-022-01525-6)
Supplement: Supplementary file 10 — Source data for Supplementary Fig. 2. [file 41587_2022_1525_MOESM10_ESM.xlsx]

## Sheet: FigS2
WT -RP process control	Poly IC	Lipofectamine
78.395	1341.23	0
93.908	1640.74	0
109.085	1329.55	0
