# Supplementary material for: An engineered T7 RNA polymerase that produces mRNA free of immunostimulatory byproducts
Source: Nat Biotechnol. 2022 Nov 10;41(4):560–8. doi: 10.1038/s41587-022-01525-6 (PMC10110463; doi:10.1038/s41587-022-01525-6)
Supplement: Supplementary file 11 — Source data for Supplementary Fig. S4. [file 41587_2022_1525_MOESM11_ESM.xlsx]

## Sheet: FigS4a
RNA6 (1500 nt) WT	RNA2 (840 nt) WT	RNA3 (850 nt) WT	RNA8 (2900 nt) WT	RNA7 (1900 nt) WT	RNA5 (1100 nt) WT	RNA4 (920 nt) WT	RNA1 (650 nt) WT	RNA6 (1500 nt) G47A+884G	RNA2 (840 nt) G47A+884G	RNA3 (850 nt) G47A+884G	RNA8 (2900 nt) G47A+884G	RNA7 (1900 nt) G47A+884G	RNA5 (1100 nt) G47A+884G	RNA4 (920 nt) G47A+884G	RNA1 (650 nt) G47A+884G
1.31	0.94	0.42	1.29	1.1	0.95	1.22	0.42	0.94	1.26	0.34	0.99	0.84	0.46	1.07	0.78
1.83	1.66	1.54	1.55	1.51	1.17	1.34	1.42	1.15	1.28	0.9	1.26	1.23	1.22	1.36	0.98
2.08	2.41	1.94	1.46	1.66	0.94	1.16	1.29	1.26	1.39	1.34	1.17	1.37	0.1	1.34	1.01
1.74	1.9	1.69	1.68	1.64	1.51	1.56	1.3	1.38	1.5	0.99	1.32	1.36	1.13	1.36	1.06
1.9	2.13	1.93	1.16	1.53	1.5	1.62	1.42	1.39	1.14	1.15	0.91	1.39	1.15	1.37	1.13
1.92	2.54	1.9	1.46	1.02	1.25	0.9	1.15	1.21	1.3	1.01	1.11	1.32	1.18	1.37	1.02
2.04	1.82	1.73	1.79	1.55	1.16	1.13	1.26	1.25	1.39	1.2	1.26	1.3	1.21	1.32	1.02
2.82	1.58	1.38	1.58	1.56	1.26	1.46	0.96	1.57	1.33	1.07	1.42	1.49	0.87	1.51	1.1

## Sheet: FigS4b
RNA6 (1500 nt) WT	RNA2 (840 nt) WT	RNA3 (850 nt) WT	RNA8 (2900 nt) WT	RNA7 (1900 nt) WT	RNA5 (1100 nt) WT	RNA4 (920 nt) WT	RNA1 (650 nt) WT	RNA6 (1500 nt) G47A+884G	RNA2 (840 nt) G47A+884G	RNA3 (850 nt) G47A+884G	RNA8 (2900 nt) G47A+884G	RNA7 (1900 nt) G47A+884G	RNA5 (1100 nt) G47A+884G	RNA4 (920 nt) G47A+884G	RNA1 (650 nt) G47A+884G
82	78	82	81	76	78	79	89	88	89	77	76	79	84	88	80
83	79	89	80	80	86	85	89	91	89	93	81	87	86	89	91
84	80	89	80	82		85	89	90	90	93	80	88	86	90	94
83	81	89	81	80	85	79	90	89	90	94	79	88	88	81	92
83	79	89	80	81	85	85	89	89	91	93	79	88	88	90	92
85	80	89	81	81	85	85	90	89	90	94	81	89	88	90	92
84	79	89	82	81	86	84	89	89		93	82	89	88	89	93
85	77	88	80	80	78	87	90		89		81	89	86	90	90
