# Supplementary material for: An engineered T7 RNA polymerase that produces mRNA free of immunostimulatory byproducts
Source: Nat Biotechnol. 2022 Nov 10;41(4):560–8. doi: 10.1038/s41587-022-01525-6 (PMC10110463; doi:10.1038/s41587-022-01525-6)
Supplement: Supplementary file 12 — Source data for Supplementary Fig. S5. [file 41587_2022_1525_MOESM12_ESM.xlsx]

## Sheet: FigS5
GCSF		WT -RP	WR +RP	G47A+884G -RP	G47A+884G +RP	PBS	Naïve
		178	12	3	3	0	1
		9	6	0	0	1	11
		9	3	3	3	1
		1	9	3	3
IFN-alpha		WT -RP	WR +RP	G47A+884G -RP	G47A+884G +RP	PBS	Naïve
		435	124	71	71	85	85
		71	51	71	71	85	85
		362	71	71	71	85
		71	71	71	71
IFN-gamma		WT -RP	WR +RP	G47A+884G -RP	G47A+884G +RP	PBS	Naïve
		11	3	3	2	5	3
		10	7	3	3	1	1
		11	3	3	2	2
		3	6	1	2
IL-12p70		WT -RP	WR +RP	G47A+884G -RP	G47A+884G +RP	PBS	Naïve
		2	0	2	2	1	2
		2	1	1	2	2	4
		0	0	2	0	2
		2	1	2	2
IL-6		WT -RP	WR +RP	G47A+884G -RP	G47A+884G +RP	PBS	Naïve
		40	22	10	2	5	5
		7	14	2	5	1	21
		40	2	0	5	5
		6	30	5	2
MCP-1		WT -RP	WR +RP	G47A+884G -RP	G47A+884G +RP	PBS	Naïve
		662	1967	858	783	449	274
		1801	1742	975	902	340	2128
		2053	1325	693	555	407
		1921	1661	557	840
MIP1-beta		WT -RP	WR +RP	G47A+884G -RP	G47A+884G +RP	PBS	Naïve
		8	6	2	1	1	1
		8	6	2	1	1	4
		8	4	2	1	0
		9	6	2	2
RANTES		WT -RP	WR +RP	G47A+884G -RP	G47A+884G +RP	PBS	Naïve
		243	81	76	60	170	122
		221	317	93	54	105	51
		140	131	65	63	78
		151	80	42	79
TNF-alpha		WT -RP	WR +RP	G47A+884G -RP	G47A+884G +RP	PBS	Naïve
		21	7	5	5	15	3
		15	15	10	13	9	8
		12	8	9	7	6
		9	12	6	9
