# Supplementary material for: An engineered T7 RNA polymerase that produces mRNA free of immunostimulatory byproducts
Source: Nat Biotechnol. 2022 Nov 10;41(4):560–8. doi: 10.1038/s41587-022-01525-6 (PMC10110463; doi:10.1038/s41587-022-01525-6)
Supplement: Source Data Fig. 2 — Source data for Fig. 2. [file 41587_2022_1525_MOESM13_ESM.xlsx]

## Sheet: Fig2b
	∆V_void	∆∆E_mut	∆∆E_mut
C-terminal insertion	mean	mean	std
A	0.00679406	-0.144292	0.638125
C	-8.06968e-05	1.71237	1.1328
D	-0.0110796	6.98608	2.2608
E	-0.00694541	9.27812	4.09198
F	-0.0215116	11.5596	6.40836
G	0.00873734	1.20125	0.844519
H	-0.00971675	8.76975	5.22553
I	-0.014889	7.042	3.93071
K	-0.00415074	9.00658	5.33587
L	-0.00966316	7.26654	4.657
M	-0.00671377	4.74263	3.95461
N	-0.00755436	4.38725	2.45896
P	0.000875705	0.320583	2.09667
Q	-0.00757209	6.01933	4.38051
R	-0.00961567	10.0932	6.78959
S	0.000722284	1.301	1.07685
T	-0.010871	2.65817	1.59506
V	-0.0140488	3.73133	2.08558
W	-0.0238803	15.5678	8.9113
Y	-0.0138693	13.8027	7.47154

## Sheet: Fig2c
AA substitution	Yield-Trial 1	Yield-Trial 2
G	100	100
A	102.801	48.2759
S	85.1721	66.3793
C	60.5593	70.6897
T	24.5904	40.5172
N	40.5423	10.7759
H	12.0714
E		8.62069
V		6.03448
K	4.05137	11.2069
M	1.19799	5.60345
R	0.642932	3.87931
F		2.58621
I		0
L		2.28879
W		2.21983
Y		2.30603
GG	44.5855
AA	13.8486

## Sheet: Fig2d
C-terminal insertion	∆∆E_mut	RNA yield (%)
G	1.20125	100
A	-0.144292	75.5386
S	1.301	75.7757
C	1.71237	65.6245
T	2.65817	32.5538
N	4.38725	25.6591
H	8.76975	12.0714
E	9.27812	8.62069
V	3.73133	6.03448
K	9.00658	7.62913
M	4.74263	3.40072
R	10.0932	2.26112
F	11.5596	2.58621
I	7.042	0
L	7.26654	2.15517
W	15.5678	2.15517
Y	13.8027	2.15517

## Sheet: Fig2e
AA substitution	Yield	3'-homogeneity
WT	100	6
G	100	45.2836
GG	44.5855	78.6
A	75.5386	64.6925
AA	13.8486	84.6
C	65.6245	71.1648
S	75.7757	53.2445
T	32.5538	80.5583
H	12.0714	67.3443
N	25.6591	68.1414

## Sheet: Fig2f
C-terminal insertion	∆∆E_mut	3'-homogeneity
G	1.20125	45.28
A	-0.144292	64.69
S	1.301	53.24
C	1.71237	71.16
T	2.65817	80.56
N	4.38725	68.14
H	8.76975	67.34
