# Supplementary material for: An engineered T7 RNA polymerase that produces mRNA free of immunostimulatory byproducts
Source: Nat Biotechnol. 2022 Nov 10;41(4):560–8. doi: 10.1038/s41587-022-01525-6 (PMC10110463; doi:10.1038/s41587-022-01525-6)
Supplement: Source Data Fig. 3 — Source data for Fig. 3. [file 41587_2022_1525_MOESM14_ESM.xlsx]

## Sheet: Fig3b
Substitution	∆∆E_initiation	∆∆E_elongation
E42R	3.367	1.841
S43A	-0.972	-1.789
S43E	1.395	0.895
S43L	1.385	1.081
E45L	2.684	0.528
E45R	3.425	1.669
M46A	2.464	0.808
G47A	-3.268	-0.398
R257L	-1.149	0.33
R257W	0.328	-1.102
G259E	4.687	-0.918
G259L	3.913	-3.118
G259R	1.35	-2.352
A260E	6.195	1.302
A260R	10.435	-0.374

## Sheet: Fig3c
Substitution	∆∆E_mut,EC - ∆∆E_mut,IC	RNA yield (%)
E42R	-1.526	34
S43A	-0.817	105
S43E	-0.5	116
S43L	-0.304	109
S43R	1.093	110
E45L	-2.156	79
E45R	-1.756	66
G47E	16.046	46
G47A	2.87	115
G47L	23.41	107
G47R	12.318	87
R257W	-1.43	82
R257L	1.479	97
R257E	0.695	103
G259L	-7.031	86
G259E	-5.605	70
G259R	-3.702	72
A260R	-10.809	114
A260E	-4.893	91

## Sheet: Fig3d
Substitution	∆∆E_mut,EC - ∆∆E_mut,IC	3'-homogeneity
E42R	-1.526	4.3
S43L	-0.304	37.93
S43R	1.093	61.98
E45L	-2.156	8
E45R	-1.756	7.6
G47E	16.046	76.14
G47A	2.87	35
G47R	12.318	41.24
R257W	-1.43	16.65
G259E	-5.605	10.41
A260R	-10.809	4.3
A260E	-4.893	8.7

## Sheet: Fig3e
Substitution	Yield	3'-homogeneity
WT	100	5.7
E42R	34	4.3
S43A	105	14.3
S43E	116	53.3
S43L	109	37.93
S43R	110	61.98
E45L	79	8
E45R	66	7.6
G47E	46	76.14
G47A	115	32.1
G47L	107	82.1
G47R	87	41.24
R257W	82	16.65
R257L	97	19.6
R257E	103	19.8
G259L	86	10.5
G259E	70	10.41
G259R	72	10
A260R	114	4.3
A260E	91	8.7

## Sheet: Fig3f
Substitution	Yield	IFN-beta-response
WT	100	100
E42R	34	56
S43A	105	155
S43E	116	57
S43L	109	63
S43R	110	86
E45L	79	98
E45R	66	93
G47E	46	117
G47A	115	67
G47L	107	85
G47R	87	92
R257W	82	90
R257L	97	93
R257E	103	97
G259L	86	97
G259E	70	103
G259R	72	77
A260R	114	67
A260E	91	88

## Sheet: Fig3g
Substitution	3'-homogeneity	IFN-beta-response
WT	5.7	100
E42R	4.3	56
S43A	14.3	155
S43E	53.3	57
S43L	37.93	63
S43R	61.98	86
E45L	8	98
E45R	7.6	93
G47E	76.14	117
G47A	32.1	67
G47L	82.1	85
G47R	41.24	92
R257W	16.65	90
R257L	19.6	93
R257E	19.8	97
G259L	10.5	97
G259E	10.41	103
G259R	10	77
A260R	4.3	67
A260E	8.7	88
