# Supplementary material for: An engineered T7 RNA polymerase that produces mRNA free of immunostimulatory byproducts
Source: Nat Biotechnol. 2022 Nov 10;41(4):560–8. doi: 10.1038/s41587-022-01525-6 (PMC10110463; doi:10.1038/s41587-022-01525-6)
Supplement: Source Data Fig. 4 — Source data for Fig. 4. [file 41587_2022_1525_MOESM15_ESM.xlsx]

## Sheet: Fig4b
RNA6 (1500 nt) WT	RNA2 (840 nt) WT	RNA3 (850 nt) WT	RNA8 (2900 nt) WT	RNA7 (1900 nt) WT	RNA5 (1100 nt) WT	RNA4 (920 nt) WT	RNA1 (650 nt) WT	RNA6 (1500 nt) G47A+884G	RNA2 (840 nt) G47A+884G	RNA3 (850 nt) G47A+884G	RNA8 (2900 nt) G47A+884G	RNA7 (1900 nt) G47A+884G	RNA5 (1100 nt) G47A+884G	RNA4 (920 nt) G47A+884G	RNA1 (650 nt) G47A+884G
34.1961	15.3201	8.14255	13.3503	17.357	15.8615	14.4327	19.4078	100	78.5142	86.7164	74.6293	70.3278	96.4279	88.9974	90.7996
30.0237	10.6482	9.507	11.7918	9.94451	12.0181	9.41317	9.89874	93.1316	92.2706	96.7001	100	85.2574	96.0383	95.619	95.8829
32.2349	9.46251	10.3242	9.10515	9.92934	6.44911	9.58351	7.39066	95.1086	95.4719	95.9248	96.9927	95.1166		95.7435	97.0669
30.1079	8.60702	8.33889	10.1692	11.3548	9.58079	11.3643	8.58093	96.3377	96.0505	97.2704	87.5938	96.3988	96.3056	96.0861	98.0203
29.5389	8.93525	7.88765	8.60782	10.2471	9.61995	9.46793	7.98616	94.5991	94.7224	96.8891	97.7003	93.9565	96.8343	94.9445	97.0477
28.5808	15.08	9.59087	7.79032	9.23486	9.97842	8.97432	8.83866	95.0462	95.183	96.4697	98.1849	94.3056	94.4219	97.152	97.0486
27.5118	9.16999		10.4241	10.118	9.94797	8.09656	7.83969	95.7125	96.6457	96.0499	97.8392	93.2854	96.4783	96.1614	96.5664
27.9543	8.39679		9.65437	10.745	11.2095		7.44482	96.4374	95.9273			94.9246	96.887		96.2607

## Sheet: Fig4c
RNA6 (1500 nt) WT	RNA2 (840 nt) WT	RNA3 (850 nt) WT	RNA8 (2900 nt) WT	RNA7 (1900 nt) WT	RNA5 (1100 nt) WT	RNA4 (920 nt) WT	RNA1 (650 nt) WT	RNA6 (1500 nt) G47A+884G	RNA2 (840 nt) G47A+884G	RNA3 (850 nt) G47A+884G	RNA8 (2900 nt) G47A+884G	RNA7 (1900 nt) G47A+884G	RNA5 (1100 nt) G47A+884G	RNA4 (920 nt) G47A+884G	RNA1 (650 nt) G47A+884G
0.024207	0.039023	0.079954	0.039951	0.032509	0.055015	0.045851	0.041126	0.006762	0.007187	0.006974	0.007992	0.006709	0.00708	0.007294	0.009167
0.023183	0.044852	0.070919	0.04351	0.033284	0.051131	0.043333	0.051387	0.006287	0.00655	0.00634	0.008046	0.006445	0.00655	0.007454	0.009427
0.018412	0.042761	0.07065	0.029857	0.026887	0.045018	0.061676	0.041317	0.007241	0.007941	0.007177	0.007749	0.008778	0.007367	0.008069	0.009493
0.018705	0.035672	0.057184	0.029438	0.025599	0.041031	0.059232	0.040841	0.006924	0.007241	0.006735	0.007813	0.008326	0.007877	0.008133	0.009689
0.020113	0.042567	0.071682	0.030786	0.03276	0.048458	0.045516	0.04815	0.007367	0.008351	0.008563	0.009128	0.008492	0.00793	0.008916	0.00984
0.023314	0.04652	0.063099	0.033457	0.035314	0.042664	0.047637	0.058659	0.007304	0.008141	0.00772	0.008845	0.008211	0.008141	0.008563	0.010126

## Sheet: Fig4d
RNA6 (1500 nt) WT	RNA2 (840 nt) WT	RNA3 (850 nt) WT	RNA8 (2900 nt) WT	RNA7 (1900 nt) WT	RNA5 (1100 nt) WT	RNA4 (920 nt) WT	RNA1 (650 nt) WT	RNA6 (1500 nt) G47A+884G	RNA2 (840 nt) G47A+884G	RNA3 (850 nt) G47A+884G	RNA8 (2900 nt) G47A+884G	RNA7 (1900 nt) G47A+884G	RNA5 (1100 nt) G47A+884G	RNA4 (920 nt) G47A+884G	RNA1 (650 nt) G47A+884G
0	96.263	55.0985	120.032	14.3365	143.888	0	133.509	0	0	0	0	0	0	0	0
10.906	77.556	37.992	106.364	1.052	103.849	37.6115	113.839	0	2.141	0	0	0	0	0	0
0	77.088	44.941	62.081	0	135.585	91.0645	160.51	2.374	11.986	0.2145	6.603	2.269	4.594	5.239	4.895
0	100.229	50.0485	57.242	0	151.673	73.2295	164.614	0.1385	8.307	0.7215	3.595	0.498	4.7465	11.324	5.319
