# Supplementary material for: An engineered T7 RNA polymerase that produces mRNA free of immunostimulatory byproducts
Source: Nat Biotechnol. 2022 Nov 10;41(4):560–8. doi: 10.1038/s41587-022-01525-6 (PMC10110463; doi:10.1038/s41587-022-01525-6)
Supplement: Source Data Fig. 5 — Source data for Fig. 5. [file 41587_2022_1525_MOESM16_ESM.xlsx]

## Sheet: Fig5a
WT -RP		WT +RP		G47A+884G -RP		G47A+884G +RP
0.0357	0.0356	0.0189	0.0178	0.0063	0.0064	0.0058	0.006

## Sheet: Fig5b
WT -RP		G47A+884G -RP		WT +RP		G47A+884G +RP		Lipofectamine
111.458	104.295	0	0	82.797	104.295	0	43.313	0	28.899

## Sheet: Fig5c
WT -RP		WT +RP		G47A+884G -RP		G47A+884G +RP		Lipofectamine		Media
512500	569122	616228	661687	1844	2406	2372	4683	713	701	803	1045

## Sheet: Fig5d
WT -RP	WT +RP	G47A+884G -RP	G47A+884G +RP	PBS	Naïve
2919	629	189	170	336	175
2201	1436	274	223	191	474
1294	1043	175	174	191
1927	1025	89	218

## Sheet: Fig5e
WT -RP	WT +RP	G47A+884G -RP	G47A+884G +RP	PBS	Naive
178572	243946	956486	674442	0	0
635206	524869	867360	510562	0	0
159120	612059	68581.1	670680	0	0
486720	461844	657976	541320
